# Supplementary material for: Longitudinal Assessment of Circulating Tumor Cells and Outcome in Small Cell Lung Cancer: A Sub-Study of RASTEN—A Randomized Trial with Low Molecular Weight Heparin
Source: Cancers (Basel). 2023 Jun 13;15(12):3176. doi: 10.3390/cancers15123176 (PMC10295929; doi:10.3390/cancers15123176)
Supplement: Supplementary file 1 [file cancers-15-03176-s001.zip]

Archive with 1 entries (1 files):
- cancers-2312266-supplementary.pdf
